# Supplementary material for: ELF18-INDUCED LONG NONCODING RNA 19 attenuates PAMP-induced callose deposition by modulating UDP-glycosyltransferase 71B6-associated ABA levels
Source: Plant Cell Rep. 2026 Jan 19;45(2):35. doi: 10.1007/s00299-026-03720-0 (PMC12816122; doi:10.1007/s00299-026-03720-0)
Supplement: Supplementary file 2 — Supplementary file2 (XLSX 11 KB) [file 299_2026_3720_MOESM2_ESM.xlsx]

## Sheet: Table S1
Supplementary Table 1. Primers used in this study
Name	Nucleotide sequence (5'-3')	Experiment
At3g21781_Infusion-F	AACCAATTCAGTCGACCCTTGAATCCGGCATAGATCT	Cloning
At3g21781_Infusion-R	ATCTCGAGTGCGGCCGCGATGGGAAAACAAGTAGAGAGAAT	Cloning
At3g21781_qPCR-F	GTCAACAACGAATCCCGCAA	RT-qPCR
Tagged At3g21781_qPCR-R	GACTGGAGCACGAGGACACTACGGAGCTCAAAGCAACTGA	RT-qPCR
PER30_qPCR-F	AGCTGTCCAAACGCAGAGAA	RT-qPCR
PER30_qPCR-R	AACACCGATCCGTCACATCC	RT-qPCR
ACT2_qPCR-F	AGTGGTCGTACAACCGGTATTGT	RT-qPCR
ACT2_qPCR-R	GATGGCATGAGGAAGAGAGAAAC	RT-qPCR
RD29A_qPCR-F	GCCGTGACGACGAAGTTACC	RT-qPCR
RD29A_qPCR-R	GTTGTCAGTTTCTCCGCCACA	RT-qPCR
FRK1_qPCR-F	CGGTCAGATTTCAACAGTTGTC	RT-qPCR
FRK1_qPCR-R	AATAGCAGGTTGGCCTGTAATC	RT-qPCR
UGT71B6_qPCR-F	GTGTTCCGATGGCGATTTGG	RT-qPCR
Tagged UGT71B6_qPCR-R	GACTGGAGCACGAGGACACTGACGTCACTGTCTTGCTCCA	RT-qPCR
UGT71B7_qPCR-F	GCCGTTATACGCAGAGCAGA	RT-qPCR
UGT71B7_qPCR-R	CAGTAGCCGTCGGTAATCCC	RT-qPCR
UGT71B8_qPCR-F	TTCGGTGTTCCTATAGCGCC	RT-qPCR
UGT71B8_qPCR-R	CTGATCGCCTCGCCAATACT	RT-qPCR
Tag primer	GACTGGAGCACGAGGACACT	RT-qPCR
CYP81F2_qPCR-F	AAAGCACTAGGCGAAGCCAT	RT-qPCR
CYP81F2_qPCR-R	CGCAGTATCCGTTCCAGCTA	RT-qPCR
ERF1_qPCR-F	GGTCCTCGGCGATTCTCAAT	RT-qPCR
ERF1_qPCR-R	TTCACGGAGCGGTGATCAAA	RT-qPCR
MYB51_qPCR-F	GTTGATGTGACGCCGGTCTA	RT-qPCR
MYB51_qPCR-R	TGGTCACGTGGGATTCATCG	RT-qPCR
ASA1_qPCR-F	GAGTCAACGTTTTGAGCGGC	RT-qPCR
ASA1_qPCR-R	TTCTCTCCATCACCAACCTGC	RT-qPCR
CYP79B2_qPCR-F	TCAAGATGGACCCTCCCTCC	RT-qPCR
CYP79B2_qPCR-R	GGACGATGTTTCGGTTGCAG	RT-qPCR
CYP83B1_qPCR-F	GTGGACTTCAAGGGCCAAGA	RT-qPCR
CYP83B1_qPCR-R	GTGCATAGCGAGTCCAGTCA	RT-qPCR
SALK_001713C-LP	TAAAACAGCTTGACAATGGCC	Genotyping
SALK_001713C-RP	ATTAGTCATCTCATGGCGACG	Genotyping
LBb1.3	ATTTTGCCGATTTCGGAAC	Genotyping
PER30-F	GGATGTGACGGATCGGTGTT	RT-PCR
PER30-R	ACCGTTGACCAAGTCGTTGA	RT-PCR
UGT71B7-F	CGCCTCCGCTACGAAGTTAT	RT-PCR
UGT71B7-R	CAGTAGCCGTCGGTAATCCC	RT-PCR
ACT-F	CTAAGCTCTCAAGATCAAAGGC	RT-PCR
ACT-R	AACATTGCAAAGAGTTTCAAGG	RT-PCR
